# Supplementary material for: Development of a Cell-Based Luciferase Complementation Assay for Identification of SARS-CoV-2 3CLpro Inhibitors
Source: Viruses. 2021 Jan 24;13(2):173. doi: 10.3390/v13020173 (PMC7911889; doi:10.3390/v13020173)
Supplement: Supplementary file 1 [file viruses-13-00173-s001.zip]

Archive with 1 entries (1 files):
- viruses-1061357-supplementary.pptx
